# Supplementary material for: Cu2+ Release from Polylactic Acid Coating on Titanium Reduces Bone Implant-Related Infection
Source: J Funct Biomater. 2022 Jun 10;13(2):78. doi: 10.3390/jfb13020078 (PMC9225639; doi:10.3390/jfb13020078)
Supplement: Supplementary file 1 [file jfb-13-00078-s001.zip]

Archive with 1 entries (1 files):
- jfb-1735355-supplementary.pdf
